# Supplementary material for: Identification of the LOX Gene Family in Peanut and Functional Characterization of AhLOX29 in Drought Tolerance
Source: Front Plant Sci. 2022 Mar 9;13:832785. doi: 10.3389/fpls.2022.832785 (PMC8959715; doi:10.3389/fpls.2022.832785)
Supplement: Supplementary file 1 [file Table_1.XLSX]

## Sheet: Table S1
No.	LOXs	PeanutBase Gene ID	Subfamily	Amino acid length	PI	MW (kDa)	Chromosome	Location
1	AdLOX1	Aradu.AC956	type I 13-LOX	837	5.99	94.8568	23267762-23276904	ChrA8
2	AdLOX2	Aradu.TJL9X	type I 13-LOX	867	6.01	96.8701	13752411-13758989	ChrA9
3	AdLOX3	Aradu.SK1BS	type I 13-LOX	855	5.23	96.2679	7355852-7361757	ChrA9
4	AdLOX4	Aradu.AE16G	type I 13-LOX	854	5.23	96.1771	7379421-7386679	ChrA9
5	AdLOX5	Aradu.KXZ9V	type I 13-LOX	509	5	58.3548	23274432-23281985	ChrA8
6	AdLOX6	Aradu.WX5KP	type I 13-LOX	840	5.36	94.8978	23296802-23300803	ChrA8
7	AdLOX7	Aradu.FM0YX	type I 13-LOX	865	5.84	97.679	13569491-13576130	ChrA9
8	AdLOX8	Aradu.951UC	type I 13-LOX	867	5.48	96.8056	13560051-13567039	ChrA9
9	AdLOX9	Aradu.KZX2M	9-LOX	887	5.96	98.9	111439030-111445210	ChrA9
10	AdLOX10	Aradu.C3RV0	9-LOX	860	5.82	97.9875	33330334-33339787	ChrA9
11	AdLOX11	Aradu.G99LQ	9-LOX	862	5.38	98.4709	4803755-4810698	ChrA6
12	AdLOX12	Aradu.GJ1CE	9-LOX	803	8.97	92.3048	8510756-8521832	ChrA9
13	AdLOX13	Aradu.289WG	type II 13-LOX	623	8.88	70.6332	108886704-108892593	ChrA6
14	AdLOX14	Aradu.Q5K4W	type II 13-LOX	1457	6.32	165.991	3271850-3290419	ChrA3
15	AdLOX15	Aradu.C88Z1	type II 13-LOX	942	8.56	106.328	133033579-133038386	ChrA3
16	AdLOX16	Aradu.XZG8N	type II 13-LOX	914	6.44	104.146	68801806-68808005	ChrA2
17	AdLOX17	Aradu.AS232	type II 13-LOX	914	6.25	104.031	2839109-2844699	ChrA10
18	AdLOX18	Aradu.W07KG	type II 13-LOX	896	6.33	101.719	119244930-119248414	ChrA3
19	AiLOX1	Araip.DH1Z0	type I 13-LOX	855	5.97	96.84	1480891-1487297	ChrB8
20	AiLOX2	Araip.K56RN	type I 13-LOX	867	5.92	96.85	17850863-17858383	ChrB9
21	AiLOX3	Araip.5F6MD	type I 13-LOX	882	5.19	99.3895	9136632-9144858	ChrB9
22	AiLOX4	Araip.T64GQ	type I 13-LOX	854	5.2	96.2193	9188959-9197584	ChrB9
23	AiLOX5	Araip.E99Y9	type I 13-LOX	863	5.37	97.5187	1487051-1494231	ChrB8
24	AiLOX6	Araip.GV48H	type I 13-LOX	869	5.98	98.0634	17683757-17690365	ChrB9
25	AiLOX7	Araip.Q8LFT	type I 13-LOX	867	5.48	96.7706	17673837-17681644	ChrB9
26	AiLOX8	Araip.D6PZJ	9-LOX	820	6.33	93.6633	145587000-145594367	ChrB9
27	AiLOX9	Araip.W6TLM	9-LOX	862	5.41	98.4729	13220247-13227169	ChrB6
28	AiLOX10	Araip.7V9BH	9-LOX	813	8.91	93.4961	1050701-10516643	ChrB9
29	AiLOX11	Araip.HGI2J	type II 13-LOX	969	6	110.649	133162764-133172431	ChrB6
30	AiLOX12	Araip.MN7KE	type II 13-LOX	598	7.02	67.8071	5996999-6016424	ChrB3
31	AiLOX13	Araip.X1W86	type II 13-LOX	940	8.18	106.238	134148128-134153671	ChrB3
32	AiLOX14	Araip.849ER	type II 13-LOX	914	6.79	103.919	80474641-80481479	ChrB2
33	AiLOX15	Araip.Q7EYZ	type II 13-LOX	863	6.54	97.9878	4453319-4459459	ChrB10
34	AiLOX16	Araip.NWR3L	type II 13-LOX	895	6.94	101.747	120232772-120237437	ChrB3
35	AiLOX17	Araip.2KP3T	type II 13-LOX	578	9.15	65.1474	21107589-21113101	ChrB6
36	AiLOX18	Araip.VN0A4	type II 13-LOX	930	6.89	104.855	19337891-19344982	ChrB9
37	AhLOX1	FRJ2WS	type I 13-LOX	597	6.12	67.3817	25498827-25506626	Chr8
38	AhLOX2	0B3TGP	type I 13-LOX	863	6.02	97.773	2171860-2176140	Chr18
39	AhLOX3	V9UCIZ	type I 13-LOX	831	6.11	92.8958	13927778-13935008	Chr9
40	AhLOX4	NDAY03	type I 13-LOX	867	5.92	96.85	18971236-18978993	Chr19
41	AhLOX5	7U017G	type I 13-LOX	763	4.98	85.9772	7460255-7466356	Chr9
42	AhLOX6	GU7FRK	type I 13-LOX	831	5.07	93.7462	9809269-9817395	Chr19
43	AhLOX7	XSVY15	type I 13-LOX	728	5	81.8717	7477070-7484607	Chr9
44	AhLOX8	VZ3VQN	type I 13-LOX	838	5.16	94.4563	9865524-9872974	Chr19
45	AhLOX9	P39JQW	type I 13-LOX	657	5.02	75.1649	25503207-25506838	Chr8
46	AhLOX10	9LG0C7	type I 13-LOX	863	5.37	97.5187	2178753-2182870	Chr18
47	AhLOX11	RA2WWK	type I 13-LOX	863	5.44	97.5838	25521052-25526393	Chr8
48	AhLOX12	0UNU52	type I 13-LOX	815	5.7	91.8441	18806450-18814364	Chr19
49	AhLOX13	VPDB1U	type I 13-LOX	857	5.24	95.6323	13804201-13811756	Chr9
50	AhLOX14	PG0L05	type I 13-LOX	867	5.48	96.7706	18796816-18804401	Chr19
51	AhLOX15	V7KTJ4	9-LOX	888	6.26	101.195	110871296-110877683	Chr9
52	AhLOX16	B9PVT7	9-LOX	847	6.26	96.7039	157829343-157836333	Chr19
53	AhLOX17	GC5CXU	9-LOX	860	5.82	97.9734	33731391-33741476	Chr9
54	AhLOX18	0TX3JS	9-LOX	811	5.77	92.42	43083252-43089846	Chr19
55	AhLOX19	KS8M6W	9-LOX	835	5.26	95.4384	4994040-5001010	Chr6
56	AhLOX20	ZS7YSR	9-LOX	862	5.41	98.4729	17254979-17261857	Chr16
57	AhLOX21	SACX69	9-LOX	857	9.01	98.9235	8621026-8632638	Chr9
58	AhLOX22	2MG2G6	9-LOX	867	8.95	100.115	11245925-11256273	Chr19
59	AhLOX23	ZE2CQ7	type II 13-LOX	854	6.08	96.9626	114192038-114200626	Chr6
60	AhLOX24	UXKX2B	type II 13-LOX	885	6.04	100.544	147039437-147049656	Chr16
61	AhLOX25	Y6Q89P	type II 13-LOX	1491	6.41	170.64	3670182-3690038	Chr3
62	AhLOX26	G021HG	type II 13-LOX	927	7.69	104.881	142176803-142187192	Chr3
63	AhLOX27	R0TYU9	type II 13-LOX	929	7.96	105.002	144221976-144226989	Chr13
64	AhLOX28	V7BKRZ	type II 13-LOX	688	6.79	78.2894	67793499-67800142	Chr2
65	AhLOX29	I5VDER	type II 13-LOX	917	6.79	104.274	90683561-90690998	Chr12
66	AhLOX30	CU7JXX	type II 13-LOX	1068	5.78	121.632	2444026-2451861	Chr10
67	AhLOX31	7CJ2RM	type II 13-LOX	1078	5.92	122.621	4574138-4582311	Chr20
68	AhLOX32	S68QGU	type II 13-LOX	896	6.28	101.791	127977101-127982234	Chr3
69	AhLOX33	S6TVHJ	type II 13-LOX	925	6.85	104.593	25556987-25564053	Chr16
70	AhLOX34	6TJ5BP	type II 13-LOX	878	7.13	99.271	1534300-1541893	Chr6
71	AhLOX35	TRRP7J	type II 13-LOX	897	7.94	101.199	14960507-14968384	Chr9
72	AhLOX36	J2XU5N	type II 13-LOX	930	6.89	104.827	20548652-20557437	Chr19

## Sheet: Table S2
Gene name	Gene ID
GmLOX1	GLYMA_03G091000
GmLOX2	GLYMA_20G144600
GmLOX3	GLYMA_16G082600
GmLOX4	GLYMA_10G153900
GmLOX5	GLYMA_03G237300
GmLOX6	GLYMA_15G026300
GmLOX7	GLYMA_15G026400
GmLOX8	GLYMA_15G026500
GmLOX9	GLYMA_13G347700
GmLOX10	GLYMA_13G347800
GmLOX11	GLYMA_08G102900
GmLOX12	GLYMA_11G130200
GmLOX13	GLYMA_11G130300
GmLOX14	GLYMA_12G054700
GmLOX15	GLYMA_13G030300
GmLOX16	GLYMA_13G075900
GmLOX17	GLYMA_20G053700
GmLOX18	GLYMA_20G054000
GmLOX19	GLYMA_20G054100
MtLOX1	MTR_1g083020
MtLOX2	MTR_1g104650
MtLOX3	MTR_7g113410
MtLOX4	MTR_8g018430
MtLOX5	MTR_8g018450
MtLOX6	MTR_8g018510
MtLOX7	MTR_8g018520
MtLOX8	MTR_8g018550
MtLOX9	MTR_8g018570
MtLOX10	MTR_8g018590
MtLOX11	MTR_8g018620
MtLOX12	MTR_8g018650
MtLOX13	MTR_8g018690
MtLOX14	MTR_3g079420
MtLOX15	MTR_3g079450
MtLOX16	MTR_3g479460
MtLOX17	MTR_4g066170
MtLOX18	MTR_4g088810
MtLOX19	MTR_8g080230
MtLOX20	MTR_8g020970

## Sheet: Table S3
Motif Name	Motif sequence
Motif 1	TTJIWIASALHAAVNFGQYPYGGYIPNRP
Motif 2	WJWQLAKAYVCVNDSGYHQLVSHWLRTHA
Motif 3	TNRQLSVLHPIYKLLHPHYRDTMNINALARQALINAGGIIE
Motif 4	GMAVEDSSSPHGVRLVIEDYPYAVDGLEIWDAIKTWVQDYV
Motif 5	VKSDTELQSWWKEIVEVGHGDKKBEPWWPKMQTREDLIZSC
Motif 6	WDRIYDYDVYNDLGNPDKGEZYARPVLGG
Motif 7	KSAWMTDEEFARZMLAGVNPVVIRRLQEFPPKSKLDPSVYG
Motif 8	KAYATRTILFLTNDGTLKPJAIELSLPHP
Motif 9	YLPSETPAGLVKYREEELENLRGDG
Motif 10	LAEIEKKIEQRNKDEKLRNRCGPVKMPYTLLYP

## Sheet: Table S4
Gene name	Gene location	Cis-acting elements
AiLOX1	380	drought-inducibility
AiLOX1	1201	drought-inducibility
AiLOX1	1023	endosperm expression
AiLOX1	302	SA-responsive
AiLOX1	1365	meristem expression
AiLOX1	181	defense and stress-responsive
AiLOX1	749	defense and stress-responsive
AiLOX1	438	low temperature-responsive
AiLOX1	1256	anaerobic induction
AiLOX1	1233	ABA-responsive
AiLOX1	1295	ABA-responsive
AiLOX1	1376	ABA-responsive
AiLOX1	1273	MeJA-responsive
AiLOX1	1232	light-responsive
AiLOX1	1294	light-responsive
AiLOX1	355	light-responsive
AiLOX1	1273	MeJA-responsive
AiLOX1	224	light-responsive
AiLOX1	225	light-responsive
AiLOX1	1107	light-responsive
AiLOX1	1108	light-responsive
AiLOX2	1305	light-responsive
AiLOX2	875	light-responsive
AiLOX2	867	light-responsive
AiLOX2	413	drought-inducibility
AiLOX2	1305	light-responsive
AiLOX2	1305	ABA-responsive
AiLOX2	1306	ABA-responsive
AiLOX3	953	ABA-responsive
AiLOX3	322	light-responsive
AiLOX3	764	light-responsive
AiLOX3	953	light-responsive
AiLOX4	1390	MeJA-responsive
AiLOX4	495	light-responsive
AiLOX4	1390	MeJA-responsive
AiLOX4	1240	anaerobic induction
AiLOX4	100	meristem expression
AiLOX4	37	low temperature-responsive
AiLOX4	1280	endosperm expression
AiLOX5	385	drought-inducibility
AiLOX5	1127	light-responsive
AiLOX5	1482	SA-responsive
AiLOX5	336	meristem expression
AiLOX5	275	zein metabolism
AiLOX5	279	ABA-responsive
AiLOX5	687	ABA-responsive
AiLOX5	1127	ABA-responsive
AiLOX5	1128	ABA-responsive
AiLOX5	463	light-responsive
AiLOX5	1419	seed-specific regulation
AiLOX5	277	MeJA-responsive
AiLOX5	278	light-responsive
AiLOX5	686	light-responsive
AiLOX5	1127	light-responsive
AiLOX5	277	MeJA-responsive
AiLOX6	712	light-responsive
AiLOX6	615	low temperature-responsive
AiLOX6	712	ABA-responsive
AiLOX6	750	anaerobic induction
AiLOX6	1047	anaerobic induction
AiLOX6	1252	anaerobic induction
AiLOX6	712	light-responsive
AiLOX6	449	MeJA-responsive
AiLOX6	1434	MeJA-responsive
AiLOX6	837	light-responsive
AiLOX6	449	MeJA-responsive
AiLOX6	1434	MeJA-responsive
AiLOX7	1152	ABA-responsive
AiLOX7	335	anaerobic induction
AiLOX7	681	anaerobic induction
AiLOX7	260	light-responsive
AiLOX7	102	MeJA-responsive
AiLOX7	579	MeJA-responsive
AiLOX7	1152	light-responsive
AiLOX7	102	MeJA-responsive
AiLOX7	579	MeJA-responsive
AiLOX8	118	MeJA-responsive
AiLOX8	167	MeJA-responsive
AiLOX8	240	MeJA-responsive
AiLOX8	550	MeJA-responsive
AiLOX8	920	MeJA-responsive
AiLOX8	941	MeJA-responsive
AiLOX8	1030	MeJA-responsive
AiLOX8	1354	MeJA-responsive
AiLOX8	820	light-responsive
AiLOX8	921	light-responsive
AiLOX8	955	light-responsive
AiLOX8	959	light-responsive
AiLOX8	960	light-responsive
AiLOX8	983	light-responsive
AiLOX8	1013	light-responsive
AiLOX8	1015	light-responsive
AiLOX8	1017	light-responsive
AiLOX8	1018	light-responsive
AiLOX8	1031	light-responsive
AiLOX8	1045	light-responsive
AiLOX8	1048	light-responsive
AiLOX8	1069	light-responsive
AiLOX8	1071	light-responsive
AiLOX8	1111	light-responsive
AiLOX8	1202	light-responsive
AiLOX8	901	light-responsive
AiLOX8	1408	light-responsive
AiLOX8	118	MeJA-responsive
AiLOX8	167	MeJA-responsive
AiLOX8	240	MeJA-responsive
AiLOX8	550	MeJA-responsive
AiLOX8	920	MeJA-responsive
AiLOX8	941	MeJA-responsive
AiLOX8	1030	MeJA-responsive
AiLOX8	1354	MeJA-responsive
AiLOX8	643	light-responsive
AiLOX8	960	light-responsive
AiLOX8	983	light-responsive
AiLOX8	1018	light-responsive
AiLOX8	1048	light-responsive
AiLOX8	1071	light-responsive
AiLOX8	1111	light-responsive
AiLOX8	419	wound-responsive
AiLOX8	644	ABA-responsive
AiLOX8	922	ABA-responsive
AiLOX8	960	ABA-responsive
AiLOX8	961	ABA-responsive
AiLOX8	983	ABA-responsive
AiLOX8	984	ABA-responsive
AiLOX8	1016	ABA-responsive
AiLOX8	1018	ABA-responsive
AiLOX8	1019	ABA-responsive
AiLOX8	1032	ABA-responsive
AiLOX8	1046	ABA-responsive
AiLOX8	1048	ABA-responsive
AiLOX8	1049	ABA-responsive
AiLOX8	1069	ABA-responsive
AiLOX8	1071	ABA-responsive
AiLOX8	1072	ABA-responsive
AiLOX8	1086	ABA-responsive
AiLOX8	1111	ABA-responsive
AiLOX8	1112	ABA-responsive
AiLOX8	926	zein metabolism
AiLOX8	383	defense and stress-responsive
AiLOX9	400	MeJA-responsive
AiLOX9	400	MeJA-responsive
AiLOX9	577	anaerobic induction
AiLOX9	1112	anaerobic induction
AiLOX9	1183	meristem expression
AiLOX9	110	low temperature-responsive
AiLOX10	790	anaerobic induction
AiLOX10	795	anaerobic induction
AiLOX10	811	anaerobic induction
AiLOX10	1161	GA-responsive
AiLOX10	1304	GA-responsive
AiLOX11	80	GA-responsive
AiLOX11	1003	MeJA-responsive
AiLOX11	404	light-responsive
AiLOX11	1310	light-responsive
AiLOX11	1421	light-responsive
AiLOX11	1422	light-responsive
AiLOX11	577	light-responsive
AiLOX11	1003	MeJA-responsive
AiLOX11	577	ABA-responsive
AiLOX11	1174	light-responsive
AiLOX12	490	ABA-responsive
AiLOX12	428	anaerobic induction
AiLOX12	577	anaerobic induction
AiLOX12	1278	anaerobic induction
AiLOX12	1285	zein metabolism
AiLOX12	489	light-responsive
AiLOX12	918	MeJA-responsive
AiLOX12	1111	GA-responsive
AiLOX12	1256	auxin-responsive
AiLOX12	918	MeJA-responsive
AiLOX13	951	light-responsive
AiLOX13	1035	light-responsive
AiLOX13	1411	MeJA-responsive
AiLOX13	1497	MeJA-responsive
AiLOX13	78	light-responsive
AiLOX13	769	light-responsive
AiLOX13	1196	light-responsive
AiLOX13	1403	light-responsive
AiLOX13	1411	MeJA-responsive
AiLOX13	1497	MeJA-responsive
AiLOX13	78	ABA-responsive
AiLOX13	728	ABA-responsive
AiLOX13	772	ABA-responsive
AiLOX13	857	ABA-responsive
AiLOX13	876	ABA-responsive
AiLOX13	1196	ABA-responsive
AiLOX13	728	light-responsive
AiLOX13	771	light-responsive
AiLOX13	856	light-responsive
AiLOX13	875	light-responsive
AiLOX13	1196	light-responsive
AiLOX14	931	light-responsive
AiLOX14	297	MeJA-responsive
AiLOX14	32	auxin-responsive
AiLOX14	993	light-responsive
AiLOX14	297	MeJA-responsive
AiLOX14	993	ABA-responsive
AiLOX14	866	anaerobic induction
AiLOX14	1196	anaerobic induction
AiLOX14	1227	zein metabolism
AiLOX14	804	SA-responsive
AiLOX15	693	zein metabolism
AiLOX15	546	defense and stress-responsive
AiLOX15	149	meristem expression
AiLOX15	233	meristem expression
AiLOX15	70	GA-responsive
AiLOX15	100	auxin-responsive
AiLOX15	182	auxin-responsive
AiLOX15	607	GA-responsive
AiLOX15	1087	light-responsive
AiLOX16	267	anaerobic induction
AiLOX16	1187	ABA-responsive
AiLOX16	339	endosperm expression
AiLOX16	128	drought-inducibility
AiLOX16	1409	light-responsive
AiLOX16	1410	light-responsive
AiLOX16	584	light-responsive
AiLOX16	1187	light-responsive
AiLOX17	1228	light-responsive
AiLOX17	266	light-responsive
AiLOX17	316	ABA-responsive
AiLOX17	1402	ABA-responsive
AiLOX17	587	anaerobic induction
AiLOX17	668	anaerobic induction
AiLOX17	753	anaerobic induction
AiLOX17	1255	anaerobic induction
AiLOX17	621	defense and stress-responsive
AiLOX17	316	light-responsive
AiLOX17	318	MeJA-responsive
AiLOX17	729	MeJA-responsive
AiLOX17	318	MeJA-responsive
AiLOX17	729	MeJA-responsive
AiLOX18	1508	drought-inducibility
AiLOX18	1341	wound-responsive
AiLOX18	975	light-responsive
AiLOX18	1257	light-responsive
AiLOX18	243	meristem expression
AiLOX18	1296	meristem expression
AiLOX18	1406	meristem expression
AiLOX18	270	anaerobic induction
AiLOX18	313	anaerobic induction
AiLOX18	573	anaerobic induction
AiLOX18	762	anaerobic induction
AiLOX18	1020	light-responsive
AiLOX18	846	ABA-responsive
AiLOX18	976	ABA-responsive
AiLOX18	1258	ABA-responsive
AiLOX18	846	light-responsive
AiLOX18	1115	MeJA-responsive
AiLOX18	1115	MeJA-responsive
AdLOX1	448	auxin-responsive
AdLOX1	1293	MeJA-responsive
AdLOX1	1319	protein binding site
AdLOX1	783	light-responsive
AdLOX1	1252	light-responsive
AdLOX1	1314	light-responsive
AdLOX1	1232	light-responsive
AdLOX1	988	light-responsive
AdLOX1	455	light-responsive
AdLOX1	849	light-responsive
AdLOX1	923	light-responsive
AdLOX1	958	light-responsive
AdLOX1	998	light-responsive
AdLOX1	1384	meristem expression
AdLOX1	1041	endosperm expression
AdLOX1	1293	MeJA-responsive
AdLOX1	79	anaerobic induction
AdLOX1	91	anaerobic induction
AdLOX1	1276	anaerobic induction
AdLOX1	306	light-responsive
AdLOX1	1253	ABA-responsive
AdLOX1	1315	ABA-responsive
AdLOX1	1395	ABA-responsive
AdLOX1	374	light-responsive
AdLOX1	1126	light-responsive
AdLOX1	1127	light-responsive
AdLOX1	617	wound-responsive
AdLOX1	1221	drought-inducibility
AdLOX2	309	MeJA-responsive
AdLOX2	321	SA-responsive
AdLOX2	115	meristem expression
AdLOX2	1315	ABA-responsive
AdLOX2	1316	ABA-responsive
AdLOX2	430	light-responsive
AdLOX2	927	light-responsive
AdLOX2	1150	light-responsive
AdLOX2	1151	light-responsive
AdLOX2	366	anaerobic induction
AdLOX2	309	MeJA-responsive
AdLOX2	1315	light-responsive
AdLOX2	384	GA responsive
AdLOX2	655	light-responsive
AdLOX2	732	light-responsive
AdLOX2	1086	light-responsive
AdLOX2	1325	light-responsive
AdLOX2	1329	light-responsive
AdLOX2	1374	light-responsive
AdLOX2	291	light-responsive
AdLOX2	1315	light-responsive
AdLOX3	184	light-responsive
AdLOX3	390	light-responsive
AdLOX3	399	light-responsive
AdLOX3	605	light-responsive
AdLOX3	704	light-responsive
AdLOX3	764	light-responsive
AdLOX3	988	light-responsive
AdLOX3	1243	light-responsive
AdLOX3	1360	light-responsive
AdLOX3	1494	light-responsive
AdLOX3	564	light-responsive
AdLOX3	1056	light-responsive
AdLOX3	663	drought-inducibility
AdLOX3	946	light-responsive
AdLOX3	98	anaerobic induction
AdLOX3	1025	endosperm expression
AdLOX4	197	meristem expression
AdLOX4	350	MeJA-responsive
AdLOX4	1377	MeJA-responsive
AdLOX4	1063	light-responsive
AdLOX4	1500	light-responsive
AdLOX4	350	MeJA-responsive
AdLOX4	1377	MeJA-responsive
AdLOX4	1291	light-responsive
AdLOX4	1291	light-responsive
AdLOX4	272	light-responsive
AdLOX4	357	light-responsive
AdLOX4	687	light-responsive
AdLOX4	836	light-responsive
AdLOX4	1007	light-responsive
AdLOX4	1311	light-responsive
AdLOX5	1197	light-responsive
AdLOX5	1147	MeJA-responsive
AdLOX5	1231	light-responsive
AdLOX5	188	light-responsive
AdLOX5	1049	endosperm expression
AdLOX5	1147	MeJA-responsive
AdLOX5	568	anaerobic induction
AdLOX5	1455	auxin-responsive element
AdLOX5	58	light-responsive
AdLOX5	426	light-responsive
AdLOX5	427	light-responsive
AdLOX6	1067	light-responsive
AdLOX6	1419	seed-specific regulation
AdLOX6	480	light-responsive
AdLOX6	1174	GA responsive
AdLOX6	705	light-responsive
AdLOX6	232	light-responsive
AdLOX6	1067	light-responsive
AdLOX6	1076	light-responsive
AdLOX6	647	SA-responsive
AdLOX6	1482	SA-responsive
AdLOX6	1460	light-responsive
AdLOX6	1067	ABA-responsive
AdLOX6	1068	ABA-responsive
AdLOX6	1076	ABA-responsive
AdLOX6	96	light-responsive
AdLOX6	101	light-responsive
AdLOX6	565	light-responsive
AdLOX6	675	light-responsive
AdLOX6	445	anaerobic induction
AdLOX6	583	anaerobic induction
AdLOX6	985	anaerobic induction
AdLOX7	1450	MeJA-responsive
AdLOX7	774	light-responsive
AdLOX7	1298	light-responsive
AdLOX7	1367	light-responsive
AdLOX7	486	light-responsive
AdLOX7	1450	MeJA-responsive
AdLOX7	486	ABA-responsive
AdLOX7	1184	light-responsive
AdLOX7	272	light-responsive
AdLOX8	304	SA-responsive
AdLOX8	1487	SA-responsive
AdLOX8	813	defense and stress-responsive
AdLOX8	140	MeJA-responsive
AdLOX8	605	MeJA-responsive
AdLOX8	920	MeJA-responsive
AdLOX8	72	anaerobic induction
AdLOX8	706	anaerobic induction
AdLOX8	769	anaerobic induction
AdLOX8	1320	light-responsive
AdLOX8	1125	ABA-responsive
AdLOX8	140	MeJA-responsive
AdLOX8	605	MeJA-responsive
AdLOX8	920	MeJA-responsive
AdLOX8	583	light-responsive
AdLOX8	1125	light-responsive
AdLOX8	867	light-responsive
AdLOX8	775	light-responsive
AdLOX8	878	light-responsive
AdLOX8	908	light-responsive
AdLOX8	915	light-responsive
AdLOX8	1310	light-responsive
AdLOX9	1107	light-responsive
AdLOX9	289	light-responsive
AdLOX9	466	light-responsive
AdLOX9	1180	light-responsive
AdLOX9	217	MeJA-responsive
AdLOX9	1350	MeJA-responsive
AdLOX9	689	zein metabolism
AdLOX9	583	auxin-responsive element
AdLOX9	1405	light-responsive
AdLOX9	1181	ABA-responsive
AdLOX9	917	drought-inducibility
AdLOX9	857	light-responsive
AdLOX9	1497	light-responsive
AdLOX9	217	MeJA-responsive
AdLOX9	1350	MeJA-responsive
AdLOX10	1207	light-responsive
AdLOX10	808	MeJA-responsive
AdLOX10	1323	light-responsive
AdLOX10	929	light-responsive
AdLOX10	875	light-responsive
AdLOX10	971	low temperature-responsive
AdLOX10	170	light-responsive
AdLOX10	172	light-responsive
AdLOX10	905	light-responsive
AdLOX10	989	light-responsive
AdLOX10	990	light-responsive
AdLOX10	808	MeJA-responsive
AdLOX10	656	SA-responsive
AdLOX10	247	light-responsive
AdLOX10	1470	light-responsive
AdLOX10	990	ABA-responsive
AdLOX10	1324	ABA-responsive
AdLOX10	174	light-responsive
AdLOX11	1206	meristem expression
AdLOX11	236	light-responsive
AdLOX11	867	light-responsive
AdLOX11	46	MeJA-responsive
AdLOX11	456	anaerobic induction
AdLOX11	520	light-responsive
AdLOX11	240	light-responsive
AdLOX11	831	light-responsive
AdLOX11	505	light-responsive
AdLOX11	46	MeJA-responsive
AdLOX11	209	light-responsive
AdLOX11	407	light-responsive
AdLOX11	464	light-responsive
AdLOX11	1230	light-responsive
AdLOX11	1366	light-responsive
AdLOX11	804	light-responsive
AdLOX12	464	light-responsive
AdLOX12	747	low temperature-responsive
AdLOX12	959	light-responsive
AdLOX12	78	light-responsive
AdLOX12	992	light-responsive
AdLOX12	1311	light-responsive
AdLOX12	1423	light-responsive
AdLOX12	498	light-responsive
AdLOX12	581	meristem expression
AdLOX12	633	meristem expression
AdLOX12	1250	light-responsive
AdLOX12	499	ABA-responsive
AdLOX12	779	anaerobic induction
AdLOX12	805	anaerobic induction
AdLOX13	999	MeJA-responsive
AdLOX13	688	SA-responsive
AdLOX13	1403	light-responsive
AdLOX13	1421	light-responsive
AdLOX13	1422	light-responsive
AdLOX13	341	ABA-responsive
AdLOX13	863	light-responsive
AdLOX13	999	MeJA-responsive
AdLOX13	631	light-responsive
AdLOX13	1173	light-responsive
AdLOX13	64	light-responsive
AdLOX13	354	light-responsive
AdLOX13	1075	light-responsive
AdLOX13	1266	light-responsive
AdLOX13	1417	light-responsive
AdLOX13	341	light-responsive
AdLOX14	57	zein metabolism
AdLOX14	60	light-responsive
AdLOX14	1466	light-responsive
AdLOX14	155	light-responsive
AdLOX14	734	light-responsive
AdLOX14	1094	light-responsive
AdLOX14	1024	light-responsive
AdLOX14	767	low temperature-responsive
AdLOX14	804	low temperature-responsive
AdLOX14	498	defense and stress-responsive
AdLOX14	61	ABA-responsive
AdLOX14	973	ABA-responsive
AdLOX14	148	anaerobic induction
AdLOX14	254	anaerobic induction
AdLOX14	891	anaerobic induction
AdLOX15	371	light-responsive
AdLOX15	214	light-responsive
AdLOX15	463	light-responsive
AdLOX15	777	light-responsive
AdLOX15	1256	light-responsive
AdLOX15	296	light-responsive
AdLOX15	442	GA responsive
AdLOX15	521	light-responsive
AdLOX15	1197	light-responsive
AdLOX15	1438	light-responsive
AdLOX15	122	low temperature-responsive
AdLOX15	463	light-responsive
AdLOX15	777	light-responsive
AdLOX15	1256	light-responsive
AdLOX15	1405	MeJA-responsive
AdLOX15	1411	MeJA-responsive
AdLOX15	1497	MeJA-responsive
AdLOX15	811	light-responsive
AdLOX15	463	ABA-responsive
AdLOX15	777	ABA-responsive
AdLOX15	778	ABA-responsive
AdLOX15	1256	ABA-responsive
AdLOX15	1405	MeJA-responsive
AdLOX15	1411	MeJA-responsive
AdLOX15	1497	MeJA-responsive
AdLOX16	538	anaerobic induction
AdLOX16	692	anaerobic induction
AdLOX16	930	anaerobic induction
AdLOX16	1208	anaerobic induction
AdLOX16	296	ABA-responsive
AdLOX16	817	ABA-responsive
AdLOX16	819	ABA-responsive
AdLOX16	847	ABA-responsive
AdLOX16	757	light-responsive
AdLOX16	338	drought-inducibility
AdLOX16	423	drought-inducibility
AdLOX16	1070	light-responsive
AdLOX16	975	meristem expression
AdLOX16	399	MeJA-responsive
AdLOX16	295	light-responsive
AdLOX16	819	light-responsive
AdLOX16	846	light-responsive
AdLOX16	190	light-responsive
AdLOX16	399	MeJA-responsive
AdLOX16	183	zein metabolism
AdLOX16	292	zein metabolism
AdLOX16	1239	zein metabolism
AdLOX17	1122	light-responsive
AdLOX17	179	light-responsive
AdLOX17	318	light-responsive
AdLOX17	658	light-responsive
AdLOX17	451	light-responsive
AdLOX17	613	seed-specific regulation
AdLOX17	561	light-responsive
AdLOX17	697	light-responsive
AdLOX17	645	drought-inducibility
AdLOX17	500	anaerobic induction
AdLOX18	1446	drought-inducibility
AdLOX18	581	light-responsive
AdLOX18	222	ABA-responsive
AdLOX18	1258	light-responsive
AdLOX18	1399	light-responsive
AdLOX18	1400	light-responsive
AdLOX18	978	light-responsive
AdLOX18	149	anaerobic induction
AdLOX18	187	defense and stress-responsive
AdLOX18	1304	light-responsive
AdLOX18	909	light-responsive
AdLOX18	398	light-responsive
AdLOX18	567	light-responsive
AdLOX18	1191	light-responsive
AdLOX18	1395	light-responsive
AdLOX18	222	light-responsive
AhLOX1	400	endosperm expression
AhLOX1	1218	drought-inducibility
AhLOX1	1290	MeJA-responsive
AhLOX1	1004	light-responsive
AhLOX1	707	defense and stress-responsive
AhLOX1	148	SA-responsive
AhLOX1	1290	MeJA-responsive
AhLOX1	283	ABA-responsive
AhLOX1	1250	ABA-responsive
AhLOX1	1312	ABA-responsive
AhLOX1	1392	ABA-responsive
AhLOX1	362	anaerobic induction
AhLOX1	1273	anaerobic induction
AhLOX1	1381	meristem expression
AhLOX1	282	light-responsive
AhLOX1	1249	light-responsive
AhLOX1	1311	light-responsive
AhLOX2	1365	meristem expression
AhLOX2	1256	anaerobic induction
AhLOX2	1232	light-responsive
AhLOX2	1294	light-responsive
AhLOX2	461	light-responsive
AhLOX2	544	low temperature-responsive
AhLOX2	1233	ABA-responsive
AhLOX2	1295	ABA-responsive
AhLOX2	1376	ABA-responsive
AhLOX2	408	SA-responsive
AhLOX2	1273	MeJA-responsive
AhLOX2	287	defense and stress-responsive
AhLOX2	855	defense and stress-responsive
AhLOX2	140	ethylene-responsive element
AhLOX2	784	ethylene-responsive element
AhLOX2	923	ethylene-responsive element
AhLOX2	330	light-responsive
AhLOX2	331	light-responsive
AhLOX2	1107	light-responsive
AhLOX2	1108	light-responsive
AhLOX2	1023	endosperm expression
AhLOX2	486	drought-inducibility
AhLOX2	1201	drought-inducibility
AhLOX2	1273	MeJA-responsive
AhLOX3	1315	light-responsive
AhLOX3	1315	ABA-responsive
AhLOX3	1316	ABA-responsive
AhLOX3	417	defense and stress-responsive
AhLOX3	530	defense and stress-responsive
AhLOX3	1315	light-responsive
AhLOX3	124	GA-responsive
AhLOX3	927	light-responsive
AhLOX3	1149	light-responsive
AhLOX3	1150	light-responsive
AhLOX4	1305	light-responsive
AhLOX4	909	light-responsive
AhLOX4	1134	light-responsive
AhLOX4	1135	light-responsive
AhLOX4	447	drought-inducibility
AhLOX4	1305	light-responsive
AhLOX4	1305	ABA-responsive
AhLOX4	1306	ABA-responsive
AhLOX5	105	anaerobic induction
AhLOX5	272	GA-responsive
AhLOX5	670	drought-inducibility
AhLOX5	1032	endosperm expression
AhLOX5	953	light-responsive
AhLOX5	1507	light-responsive
AhLOX6	953	ABA-responsive
AhLOX6	953	light-responsive
AhLOX6	322	light-responsive
AhLOX6	764	light-responsive
AhLOX6	1036	endosperm expression
AhLOX7	1060	light-responsive
AhLOX7	1500	light-responsive
AhLOX7	395	MeJA-responsive
AhLOX7	1379	MeJA-responsive
AhLOX7	238	meristem expression
AhLOX7	395	MeJA-responsive
AhLOX7	1379	MeJA-responsive
AhLOX8	1390	MeJA-responsive
AhLOX8	1240	anaerobic induction
AhLOX8	1390	MeJA-responsive
AhLOX8	1280	endosperm expression
AhLOX8	495	light-responsive
AhLOX9	1147	MeJA-responsive
AhLOX9	576	anaerobic induction
AhLOX9	1049	endosperm expression
AhLOX9	1147	MeJA-responsive
AhLOX9	434	light-responsive
AhLOX9	435	light-responsive
AhLOX9	1455	auxin-responsive element
AhLOX10	279	ABA-responsive
AhLOX10	687	ABA-responsive
AhLOX10	1127	ABA-responsive
AhLOX10	1128	ABA-responsive
AhLOX10	1419	seed-specific regulation
AhLOX10	1482	SA-responsive
AhLOX10	463	light-responsive
AhLOX10	277	MeJA-responsive
AhLOX10	336	meristem expression
AhLOX10	278	light-responsive
AhLOX10	686	light-responsive
AhLOX10	1127	light-responsive
AhLOX10	275	zein metabolism
AhLOX10	385	drought-inducibility
AhLOX10	277	MeJA-responsive
AhLOX10	1127	light-responsive
AhLOX11	1067	light-responsive
AhLOX11	480	light-responsive
AhLOX11	1174	GA-responsive
AhLOX11	96	light-responsive
AhLOX11	101	light-responsive
AhLOX11	565	light-responsive
AhLOX11	675	light-responsive
AhLOX11	445	anaerobic induction
AhLOX11	583	anaerobic induction
AhLOX11	985	anaerobic induction
AhLOX11	1067	light-responsive
AhLOX11	1076	light-responsive
AhLOX11	1067	ABA-responsive
AhLOX11	1068	ABA-responsive
AhLOX11	1076	ABA-responsive
AhLOX11	1419	seed-specific regulation
AhLOX11	647	SA-responsive
AhLOX11	1482	SA-responsive
AhLOX12	602	light-responsive
AhLOX12	1434	MeJA-responsive
AhLOX12	638	light-responsive
AhLOX12	222	anaerobic induction
AhLOX12	1252	anaerobic induction
AhLOX12	603	ABA-responsive
AhLOX12	636	ABA-responsive
AhLOX12	638	ABA-responsive
AhLOX12	1434	MeJA-responsive
AhLOX13	1121	ABA-responsive
AhLOX13	253	SA-responsive
AhLOX13	1487	SA-responsive
AhLOX13	89	MeJA-responsive
AhLOX13	869	MeJA-responsive
AhLOX13	21	anaerobic induction
AhLOX13	655	anaerobic induction
AhLOX13	1121	light-responsive
AhLOX13	89	MeJA-responsive
AhLOX13	869	MeJA-responsive
AhLOX13	762	defense and stress-responsive
AhLOX14	102	MeJA-responsive
AhLOX14	579	MeJA-responsive
AhLOX14	260	light-responsive
AhLOX14	335	anaerobic induction
AhLOX14	681	anaerobic induction
AhLOX14	1152	light-responsive
AhLOX14	102	MeJA-responsive
AhLOX14	579	MeJA-responsive
AhLOX14	1152	ABA-responsive
AhLOX15	1180	light-responsive
AhLOX15	583	auxin-responsive element
AhLOX15	1350	MeJA-responsive
AhLOX15	917	drought-inducibility
AhLOX15	689	zein metabolism
AhLOX15	1405	light-responsive
AhLOX15	1350	MeJA-responsive
AhLOX15	1181	ABA-responsive
AhLOX16	820	light-responsive
AhLOX16	921	light-responsive
AhLOX16	955	light-responsive
AhLOX16	959	light-responsive
AhLOX16	960	light-responsive
AhLOX16	983	light-responsive
AhLOX16	1013	light-responsive
AhLOX16	1015	light-responsive
AhLOX16	1017	light-responsive
AhLOX16	1018	light-responsive
AhLOX16	1031	light-responsive
AhLOX16	1045	light-responsive
AhLOX16	1048	light-responsive
AhLOX16	1069	light-responsive
AhLOX16	1071	light-responsive
AhLOX16	1111	light-responsive
AhLOX16	1202	light-responsive
AhLOX16	644	ABA-responsive
AhLOX16	922	ABA-responsive
AhLOX16	960	ABA-responsive
AhLOX16	961	ABA-responsive
AhLOX16	983	ABA-responsive
AhLOX16	984	ABA-responsive
AhLOX16	1016	ABA-responsive
AhLOX16	1018	ABA-responsive
AhLOX16	1019	ABA-responsive
AhLOX16	1032	ABA-responsive
AhLOX16	1046	ABA-responsive
AhLOX16	1048	ABA-responsive
AhLOX16	1049	ABA-responsive
AhLOX16	1069	ABA-responsive
AhLOX16	1071	ABA-responsive
AhLOX16	1072	ABA-responsive
AhLOX16	1086	ABA-responsive
AhLOX16	1111	ABA-responsive
AhLOX16	1112	ABA-responsive
AhLOX16	550	MeJA-responsive
AhLOX16	920	MeJA-responsive
AhLOX16	941	MeJA-responsive
AhLOX16	1030	MeJA-responsive
AhLOX16	1354	MeJA-responsive
AhLOX16	901	light-responsive
AhLOX16	643	light-responsive
AhLOX16	960	light-responsive
AhLOX16	983	light-responsive
AhLOX16	1018	light-responsive
AhLOX16	1048	light-responsive
AhLOX16	1071	light-responsive
AhLOX16	1111	light-responsive
AhLOX16	1408	light-responsive
AhLOX16	926	zein metabolism
AhLOX16	550	MeJA-responsive
AhLOX16	920	MeJA-responsive
AhLOX16	941	MeJA-responsive
AhLOX16	1030	MeJA-responsive
AhLOX16	1354	MeJA-responsive
AhLOX17	1323	light-responsive
AhLOX17	1164	defense and stress-responsive
AhLOX17	544	MeJA-responsive
AhLOX17	725	light-responsive
AhLOX17	726	light-responsive
AhLOX17	707	low temperature-responsive
AhLOX17	726	ABA-responsive
AhLOX17	1324	ABA-responsive
AhLOX17	544	MeJA-responsive
AhLOX17	392	SA-responsive
AhLOX18	909	light-responsive
AhLOX18	910	light-responsive
AhLOX18	858	drought-inducibility
AhLOX18	973	defense and stress-responsive
AhLOX18	1171	defense and stress-responsive
AhLOX18	842	light-responsive
AhLOX18	1323	light-responsive
AhLOX18	842	ABA-responsive
AhLOX18	843	ABA-responsive
AhLOX18	1324	ABA-responsive
AhLOX18	384	SA-responsive
AhLOX18	508	SA-responsive
AhLOX18	842	light-responsive
AhLOX19	516	light-responsive
AhLOX19	56	MeJA-responsive
AhLOX19	88	MeJA-responsive
AhLOX19	56	MeJA-responsive
AhLOX19	88	MeJA-responsive
AhLOX19	1217	meristem expression
AhLOX19	467	anaerobic induction
AhLOX20	458	light-responsive
AhLOX20	473	light-responsive
AhLOX20	1183	meristem expression
AhLOX20	1112	anaerobic induction
AhLOX20	408	auxin-responsive element
AhLOX21	1250	light-responsive
AhLOX21	464	light-responsive
AhLOX21	779	anaerobic induction
AhLOX21	805	anaerobic induction
AhLOX21	581	meristem expression
AhLOX21	633	meristem expression
AhLOX21	498	light-responsive
AhLOX21	499	ABA-responsive
AhLOX21	747	low temperature-responsive
AhLOX22	1161	GA-responsive
AhLOX22	790	anaerobic induction
AhLOX22	795	anaerobic induction
AhLOX22	811	anaerobic induction
AhLOX22	1304	GA-responsive
AhLOX23	625	light-responsive
AhLOX23	1174	light-responsive
AhLOX23	164	light-responsive
AhLOX23	1310	light-responsive
AhLOX23	1421	light-responsive
AhLOX23	1422	light-responsive
AhLOX23	1003	MeJA-responsive
AhLOX23	82	light-responsive
AhLOX23	337	light-responsive
AhLOX23	82	ABA-responsive
AhLOX23	337	ABA-responsive
AhLOX23	1003	MeJA-responsive
AhLOX23	685	SA-responsive
AhLOX24	688	SA-responsive
AhLOX24	999	MeJA-responsive
AhLOX24	341	ABA-responsive
AhLOX24	341	light-responsive
AhLOX24	999	MeJA-responsive
AhLOX24	631	light-responsive
AhLOX24	1173	light-responsive
AhLOX24	1403	light-responsive
AhLOX24	1421	light-responsive
AhLOX24	1422	light-responsive
AhLOX25	1333	GA-responsive
AhLOX25	370	light-responsive
AhLOX25	1350	anaerobic induction
AhLOX25	1388	anaerobic induction
AhLOX25	1467	anaerobic induction
AhLOX25	1470	low temperature-responsive
AhLOX25	368	ABA-responsive
AhLOX25	370	ABA-responsive
AhLOX26	78	light-responsive
AhLOX26	769	light-responsive
AhLOX26	1196	light-responsive
AhLOX26	1403	light-responsive
AhLOX26	78	ABA-responsive
AhLOX26	728	ABA-responsive
AhLOX26	772	ABA-responsive
AhLOX26	857	ABA-responsive
AhLOX26	876	ABA-responsive
AhLOX26	1196	ABA-responsive
AhLOX26	1411	MeJA-responsive
AhLOX26	1497	MeJA-responsive
AhLOX26	728	light-responsive
AhLOX26	771	light-responsive
AhLOX26	856	light-responsive
AhLOX26	875	light-responsive
AhLOX26	1196	light-responsive
AhLOX26	951	light-responsive
AhLOX26	1035	light-responsive
AhLOX26	1411	MeJA-responsive
AhLOX26	1497	MeJA-responsive
AhLOX27	213	light-responsive
AhLOX27	462	light-responsive
AhLOX27	776	light-responsive
AhLOX27	1112	light-responsive
AhLOX27	1256	light-responsive
AhLOX27	1405	MeJA-responsive
AhLOX27	1411	MeJA-responsive
AhLOX27	1497	MeJA-responsive
AhLOX27	462	ABA-responsive
AhLOX27	776	ABA-responsive
AhLOX27	777	ABA-responsive
AhLOX27	1112	ABA-responsive
AhLOX27	1256	ABA-responsive
AhLOX27	121	low temperature-responsive
AhLOX27	462	light-responsive
AhLOX27	776	light-responsive
AhLOX27	1256	light-responsive
AhLOX27	1405	MeJA-responsive
AhLOX27	1411	MeJA-responsive
AhLOX27	1497	MeJA-responsive
AhLOX27	441	GA-responsive
AhLOX27	811	light-responsive
AhLOX28	153	ABA-responsive
AhLOX28	805	ABA-responsive
AhLOX28	807	ABA-responsive
AhLOX28	835	ABA-responsive
AhLOX28	455	low temperature-responsive
AhLOX28	256	MeJA-responsive
AhLOX28	355	MeJA-responsive
AhLOX28	950	meristem expression
AhLOX28	963	meristem expression
AhLOX28	680	anaerobic induction
AhLOX28	918	anaerobic induction
AhLOX28	1198	anaerobic induction
AhLOX28	152	light-responsive
AhLOX28	807	light-responsive
AhLOX28	834	light-responsive
AhLOX28	359	zein metabolism
AhLOX28	1229	zein metabolism
AhLOX28	745	light-responsive
AhLOX28	575	light-responsive
AhLOX28	256	MeJA-responsive
AhLOX28	355	MeJA-responsive
AhLOX28	195	drought-inducibility
AhLOX29	804	SA-responsive
AhLOX29	993	ABA-responsive
AhLOX29	993	light-responsive
AhLOX29	866	anaerobic induction
AhLOX29	1196	anaerobic induction
AhLOX29	931	light-responsive
AhLOX29	354	zein metabolism
AhLOX29	1227	zein metabolism
AhLOX29	397	auxin-responsive element
AhLOX30	557	light-responsive
AhLOX30	641	drought-inducibility
AhLOX30	496	anaerobic induction
AhLOX30	609	seed-specific regulation
AhLOX31	285	defense and stress-responsive
AhLOX31	929	anaerobic induction
AhLOX31	720	auxin-responsive element
AhLOX31	672	zein metabolism
AhLOX31	255	light-responsive
AhLOX31	256	light-responsive
AhLOX32	1446	drought-inducibility
AhLOX32	1258	light-responsive
AhLOX32	1399	light-responsive
AhLOX32	1400	light-responsive
AhLOX33	125	MeJA-responsive
AhLOX33	536	MeJA-responsive
AhLOX33	123	ABA-responsive
AhLOX33	1402	ABA-responsive
AhLOX33	123	light-responsive
AhLOX33	394	anaerobic induction
AhLOX33	475	anaerobic induction
AhLOX33	560	anaerobic induction
AhLOX33	1255	anaerobic induction
AhLOX33	125	MeJA-responsive
AhLOX33	536	MeJA-responsive
AhLOX33	1228	light-responsive
AhLOX33	73	light-responsive
AhLOX33	907	zein metabolism
AhLOX33	428	defense and stress-responsive
AhLOX34	1402	ABA-responsive
AhLOX34	578	MeJA-responsive
AhLOX34	436	anaerobic induction
AhLOX34	517	anaerobic induction
AhLOX34	602	anaerobic induction
AhLOX34	1011	anaerobic induction
AhLOX34	1256	anaerobic induction
AhLOX34	900	zein metabolism
AhLOX34	578	MeJA-responsive
AhLOX34	1229	light-responsive
AhLOX35	301	MeJA-responsive
AhLOX35	76	ABA-responsive
AhLOX35	971	ABA-responsive
AhLOX35	1250	ABA-responsive
AhLOX35	247	low temperature-responsive
AhLOX35	746	anaerobic induction
AhLOX35	958	anaerobic induction
AhLOX35	1399	meristem expression
AhLOX35	1334	wound-responsive element
AhLOX35	1508	drought-inducibility
AhLOX35	301	MeJA-responsive
AhLOX35	1015	light-responsive
AhLOX35	76	light-responsive
AhLOX35	970	light-responsive
AhLOX35	1249	light-responsive
AhLOX35	361	SA-responsive
AhLOX36	269	anaerobic induction
AhLOX36	312	anaerobic induction
AhLOX36	573	anaerobic induction
AhLOX36	762	anaerobic induction
AhLOX36	242	meristem expression
AhLOX36	1296	meristem expression
AhLOX36	1406	meristem expression
AhLOX36	1341	wound-responsive element
AhLOX36	846	light-responsive
AhLOX36	846	ABA-responsive
AhLOX36	976	ABA-responsive
AhLOX36	1258	ABA-responsive
AhLOX36	1115	MeJA-responsive
AhLOX36	975	light-responsive
AhLOX36	1257	light-responsive
AhLOX36	1020	light-responsive
AhLOX36	1115	MeJA-responsive
AhLOX36	1508	drought-inducibility

## Sheet: Table S5
AdLOX1	23267762	23276904	ChrA8					ChrA1	107035537			AdLOX16	AdLOX17
AdLOX2	13752411	13758989	ChrA9					ChrA2	93869048			AdLOX3	AdLOX4
AdLOX3	7355852	7361757	ChrA9					ChrA3	135057546			AhLOX26	AhLOX27
AdLOX4	7379421	7386679	ChrA9					ChrA4	123556382			AhLOX11	AhLOX10
AdLOX5	23274432	23281985	ChrA8					ChrA5	110037037			AhLOX21	AhLOX22
AdLOX6	23296802	23300803	ChrA8					ChrA6	112752717			AhLOX17	AhLOX20
AdLOX7	13569491	13576130	ChrA9					ChrA7	79126724			AhLOX29	AhLOX31
AdLOX8	13560051	13567039	ChrA9					ChrA8	49462234			AiLOX14	AiLOX15
AdLOX9	111439030	111445210	ChrA9					ChrA9	120672674			AhLOX28	AdLOX16
AdLOX10	33330334	33339787	ChrA9					ChrA10	109463236			AhLOX28	AdLOX17
AdLOX11	4803755	4810698	ChrA6					ChrB1	137414913			AhLOX32	AdLOX18
AdLOX12	8510756	8521832	ChrA9					ChrB2	108997779			AhLOX17	AdLOX10
AdLOX13	108886704	108892593	ChrA6					ChrB3	136109863			AhLOX29	AdLOX16
AdLOX14	3271850	3290419	ChrA3					ChrB4	133615181			AhLOX29	AdLOX17
AdLOX15	133033579	133038386	ChrA3					ChrB5	149900536			AhLOX20	AdLOX11
AdLOX16	68801806	68808005	ChrA2					ChrB6	137147148			AhLOX20	AdLOX10
AdLOX17	2839109	2844699	ChrA10					ChrB7	126351151			AhLOX14	AdLOX8
AdLOX18	119244930	119248414	ChrA3					ChrB8	129606920			AhLOX4	AdLOX2
AiLOX1	1480891	1487297	ChrB8					ChrB9	147089397			AhLOX31	AdLOX17
AiLOX2	17850863	17858383	ChrB9					ChrB10	136175642			AhLOX31	AdLOX16
AiLOX3	9136632	9144858	ChrB9					Chr1	112420854			AhLOX28	AiLOX14
AiLOX4	9188959	9197584	ChrB9					Chr2	103302290			AhLOX28	AiLOX15
AiLOX5	1487051	1494231	ChrB8					Chr3	143109472			AhLOX32	AiLOX16
AiLOX6	17683757	17690365	ChrB9					Chr4	128801742			AhLOX11	AiLOX5
AiLOX7	17673837	17681644	ChrB9					Chr5	116542366			AhLOX17	AiLOX9
AiLOX8	145587000	145594367	ChrB9					Chr6	118975115			AhLOX29	AiLOX14
AiLOX9	13220247	13227169	ChrB6					Chr7	81752458			AhLOX29	AiLOX15
AiLOX10	1050701	10516643	ChrB9					Chr8	51529986			AhLOX20	AiLOX9
AiLOX11	133162764	133172431	ChrB6					Chr9	120499698			AhLOX10	AiLOX5
AiLOX12	5996999	6016424	ChrB3					Chr10	117076737			AhLOX14	AiLOX7
AiLOX13	134148128	134153671	ChrB3					Chr11	149287806			AhLOX4	AiLOX2
AiLOX14	80474641	80481479	ChrB2					Chr12	120530088			AhLOX36	AiLOX18
AiLOX15	4453319	4459459	ChrB10					Chr13	146301462			AhLOX31	AiLOX14
AiLOX16	120232772	120237437	ChrB3					Chr14	143237272			AdLOX8	AiLOX7
AiLOX17	21107589	21113101	ChrB6					Chr15	160028458			AdLOX1	AiLOX1
AiLOX18	19337891	19344982	ChrB9					Chr16	151242074			AdLOX4	AiLOX4
AhLOX1	25498827	25506626	Chr8					Chr17	134191082			AdLOX17	AiLOX14
AhLOX2	2171860	2176140	Chr18					Chr18	135027066			AdLOX17	AiLOX15
AhLOX3	13927778	13935008	Chr9					Chr19	159361216			AdLOX10	AiLOX9
AhLOX4	18971236	18978993	Chr19					Chr20	145034356			AdLOX15	AiLOX13
AhLOX5	7460255	7466356	Chr9									AdLOX7	AiLOX6
AhLOX6	9809269	9817395	Chr19									AdLOX11	AiLOX9
AhLOX7	7477070	7484607	Chr9									AdLOX12	AiLOX10
AhLOX8	9865524	9872974	Chr19									AdLOX3	AiLOX4
AhLOX9	25503207	25506838	Chr8									AdLOX2	AiLOX2
AhLOX10	2178753	2182870	Chr18									AdLOX18	AiLOX16
AhLOX11	25521052	25526393	Chr8									AdLOX16	AiLOX14
AhLOX12	18806450	18814364	Chr19									AdLOX16	AiLOX15
AhLOX13	13804201	13811756	Chr9
AhLOX14	18796816	18804401	Chr19
AhLOX15	110871296	110877683	Chr9
AhLOX16	157829343	157836333	Chr19
AhLOX17	33731391	33741476	Chr9
AhLOX18	43083252	43089846	Chr19
AhLOX19	4994040	5001010	Chr6
AhLOX20	17254979	17261857	Chr16
AhLOX21	8621026	8632638	Chr9
AhLOX22	11245925	11256273	Chr19
AhLOX23	114192038	114200626	Chr6
AhLOX24	147039437	147049656	Chr16
AhLOX25	3670182	3690038	Chr3
AhLOX26	142176803	142187192	Chr3
AhLOX27	144221976	144226989	Chr13
AhLOX28	67793499	67800142	Chr2
AhLOX29	90683561	90690998	Chr12
AhLOX30	2444026	2451861	Chr10
AhLOX31	4574138	4582311	Chr20
AhLOX32	127977101	127982234	Chr3
AhLOX33	25556987	25564053	Chr16
AhLOX34	1534300	1541893	Chr6
AhLOX35	14960507	14968384	Chr9
AhLOX36	20548652	20557437	Chr19

## Sheet: Table S6
geneName	Seedling_Leaves	MainStem_Leaves	LateralStem_Leaves	VegetativeShootTip	ReproductiveShootTip	Roots	NoduleRoots	Flowers	Pistils	Stamens	AerialGynTip	SubGynTip	PodPt1	StalkPt1	PodPt3	PericarpPt5	SeedPt5	Pericarp_Pattee6	Seed_Pattee6	Seed_Pattee7	Seed_Pattee8	Seed_Pattee10
AdLOX1	0.68	0.81	0.72	0.99	1.03	0.43	1.15	0.44	0.7	0.47	0.32	0.34	0.33	0.42	1.01	0.77	30.64	0.82	122.16	280.82	255.22	156.41
AdLOX2	25.51	56.6	39.38	160.36	278.24	88.58	199.44	31.09	67.15	46.45	1322.71	493.65	497.7	389.62	803.22	695.21	3.54	589.83	4.75	2.8	1.69	9.55
AdLOX3	0.02	0.06	0.03	9.53	4.34	122.78	99.36	0.01	0.04	3.12	30.64	12.43	74.42	31.2	82.21	51.74	0.03	35.5	0.01	0.01	0.01	0
AdLOX4	0.01	0.04	0.02	0.02	0.02	5.67	4.41	0.01	0.02	0.12	0.04	0.04	0.29	2.33	1.26	5.1	0.01	4.66	0.01	0	0	0
AdLOX5	1.86	2.7	1.99	3.3	2.87	2.63	3.36	1.65	2.65	2.65	2.74	3.87	5.56	4.94	4.12	3.8	3.65	3.97	11.92	34.45	31.48	44.77
AdLOX6	0.85	1.36	1.04	1.89	1.78	1.05	1.76	0.95	0.48	0.43	0.83	0.42	1.82	0.62	0.87	0.48	5.58	0.64	76.51	292.65	245.32	373.12
AdLOX7	0.02	0	0	0	0.01	9.6	29.94	0	0.08	0.01	6.41	0.47	31.37	46.15	36.09	58.04	0.26	31.73	0.1	0.01	0	0
AdLOX8	9.32	15.17	10.29	98.49	152.39	73.21	87.23	6.53	3.15	48.4	655.29	312.15	284.28	222.79	327.66	297.29	0.47	240.18	0.93	0.2	0.05	0.21
AdLOX9	7.78	8.03	11.52	10.14	10.74	5.9	4.2	4.35	4.01	4.92	25.89	8.24	19.02	25.72	37.94	52.38	4.09	32.24	4.17	1.65	1.17	0.68
AdLOX10	5.22	8.06	6.73	10.14	9.21	3.97	7.93	0.34	2.34	2.5	5.04	6.52	4.56	5.01	6.6	13.35	18.2	11.62	20.35	17.17	19.25	15.17
AdLOX11	0.63	0.79	0.74	1.29	2.07	8.13	36.82	2.57	0.4	0.31	0.67	1.53	0.95	5.25	1.21	9.37	7.05	9.13	9.75	4.46	2.92	4.17
AdLOX12	0.43	0.31	0.33	0.17	0.39	0.25	0.04	0	0.15	0.07	0.26	0.41	0.04	0.49	0.08	0.08	0.09	0.08	0.06	0.04	0.08	0.04
AiLOX1	0.17	0.71	0.35	2.65	2.07	0.4	0.41	0.25	0.47	0.42	0.23	0.21	0.32	0.72	1.5	1.03	119.98	1.13	543.56	1186.9	1025.97	643.4
AiLOX2	41.18	66.67	56.11	231	366.24	149.09	364.57	20.61	35.61	113.28	1736.13	778.39	582.64	527.94	703.61	729.37	6.16	642.68	8.57	4.77	2.73	19.16
AiLOX3	0.01	0.03	0.01	2.65	1.25	95.09	79.03	0.01	0.06	0.76	10.03	3.97	32.09	13.96	63.39	47.99	0	34.66	0.01	0	0	0
AiLOX4	0.03	0.07	0.04	0.03	0.05	12.58	11.25	0	0.03	0.01	0.06	0.06	1.31	1.38	5.89	10.57	0.04	8.3	0.04	0	0	0
AiLOX5	0.34	0.55	0.39	1	0.87	0.47	0.78	0.38	0.2	0.1	0.25	0.07	0.8	0.24	0.29	0.2	10.88	0.24	142.81	480.03	415.06	562.16
AiLOX6	0.03	0.03	0.09	0	0.04	13.09	69.88	0.08	0.27	0.06	15.26	2.38	28.33	51.55	36.52	74.93	0.07	45.79	0.03	0	0.03	0.14
AiLOX7	17.35	25	17.67	149.96	231.93	109.72	76.75	14.05	9.02	92.56	969.78	502.16	403.63	300.64	348.49	316.97	0.61	244.04	0.94	0.19	0.14	0.54
AiLOX8	15.16	12.81	15.16	17.09	20.47	11.29	5.55	4.46	7.03	13.22	50.19	18.32	42.3	48.87	76.34	104.98	10.52	66.07	9.48	3.64	1.81	1.23
AiLOX9	0.73	0.75	0.78	1.55	2.36	8.66	38	6.06	0.87	0.49	0.57	0.98	0.82	5.66	1.04	8.03	6.67	8.99	9.42	6.42	4.04	5.84
AiLOX10	0.34	0.28	0.34	0.18	0.4	0.24	0.01	0.06	0.2	0.22	0.3	0.39	0.2	0.6	0.08	0.14	0.04	0.05	0.1	0.07	0.07	0.04
AhLOX1	0.17	0.71	0.35	2.65	2.07	0.4	0.41	0.25	0.47	0.42	0.23	0.21	0.32	0.72	1.5	1.03	119.98	1.13	543.56	1186.9	1025.97	643.4
AhLOX2	0.17	0.71	0.35	2.65	2.07	0.4	0.41	0.25	0.47	0.42	0.23	0.21	0.32	0.72	1.5	1.03	119.98	1.13	543.56	1186.9	1025.97	643.4
AhLOX3	25.51	56.6	39.38	160.36	278.24	88.58	199.44	31.09	67.15	46.45	1322.71	493.65	497.7	389.62	803.22	695.21	3.54	589.83	4.75	2.8	1.69	9.55
AhLOX4	41.18	66.67	56.11	231	366.24	149.09	364.57	20.61	35.61	113.28	1736.13	778.39	582.64	527.94	703.61	729.37	6.16	642.68	8.57	4.77	2.73	19.16
AhLOX5	0.02	0.06	0.03	9.53	4.34	122.78	99.36	0.01	0.04	3.12	30.64	12.43	74.42	31.2	82.21	51.74	0.03	35.5	0.01	0.01	0.01	0
AhLOX6	0.01	0.03	0.01	2.65	1.25	95.09	79.03	0.01	0.06	0.76	10.03	3.97	32.09	13.96	63.39	47.99	0	34.66	0.01	0	0	0
AhLOX7	0.01	0.04	0.02	0.02	0.02	5.67	4.41	0.01	0.02	0.12	0.04	0.04	0.29	2.33	1.26	5.1	0.01	4.66	0.01	0	0	0
AhLOX8	0.03	0.07	0.04	0.03	0.05	12.58	11.25	0	0.03	0.01	0.06	0.06	1.31	1.38	5.89	10.57	0.04	8.3	0.04	0	0	0
AhLOX9	0.34	0.55	0.39	1	0.87	0.47	0.78	0.38	0.2	0.1	0.25	0.07	0.8	0.24	0.29	0.2	10.88	0.24	142.81	480.03	415.06	562.16
AhLOX10	0.34	0.55	0.39	1	0.87	0.47	0.78	0.38	0.2	0.1	0.25	0.07	0.8	0.24	0.29	0.2	10.88	0.24	142.81	480.03	415.06	562.16
AhLOX11	0.34	0.55	0.39	1	0.87	0.47	0.78	0.38	0.2	0.1	0.25	0.07	0.8	0.24	0.29	0.2	10.88	0.24	142.81	480.03	415.06	562.16
AhLOX12	0.03	0.03	0.09	0	0.04	13.09	69.88	0.08	0.27	0.06	15.26	2.38	28.33	51.55	36.52	74.93	0.07	45.79	0.03	0	0.03	0.14
AhLOX13	9.32	15.17	10.29	98.49	152.39	73.21	87.23	6.53	3.15	48.4	655.29	312.15	284.28	222.79	327.66	297.29	0.47	240.18	0.93	0.2	0.05	0.21
AhLOX14	17.35	25	17.67	149.96	231.93	109.72	76.75	14.05	9.02	92.56	969.78	502.16	403.63	300.64	348.49	316.97	0.61	244.04	0.94	0.19	0.14	0.54
AhLOX15	7.78	8.03	11.52	10.14	10.74	5.9	4.2	4.35	4.01	4.92	25.89	8.24	19.02	25.72	37.94	52.38	4.09	32.24	4.17	1.65	1.17	0.68
AhLOX16	7.78	8.03	11.52	10.14	10.74	5.9	4.2	4.35	4.01	4.92	25.89	8.24	19.02	25.72	37.94	52.38	4.09	32.24	4.17	1.65	1.17	0.68
AhLOX17	5.22	8.06	6.73	10.14	9.21	3.97	7.93	0.34	2.34	2.5	5.04	6.52	4.56	5.01	6.6	13.35	18.2	11.62	20.35	17.17	19.25	15.17
AhLOX18	5.22	8.06	6.73	10.14	9.21	3.97	7.93	0.34	2.34	2.5	5.04	6.52	4.56	5.01	6.6	13.35	18.2	11.62	20.35	17.17	19.25	15.17
AhLOX19	0.63	0.79	0.74	1.29	2.07	8.13	36.82	2.57	0.4	0.31	0.67	1.53	0.95	5.25	1.21	9.37	7.05	9.13	9.75	4.46	2.92	4.17
AhLOX20	0.73	0.75	0.78	1.55	2.36	8.66	38	6.06	0.87	0.49	0.57	0.98	0.82	5.66	1.04	8.03	6.67	8.99	9.42	6.42	4.04	5.84
AhLOX21	0.43	0.31	0.33	0.17	0.39	0.25	0.04	0	0.15	0.07	0.26	0.41	0.04	0.49	0.08	0.08	0.09	0.08	0.06	0.04	0.08	0.04
AhLOX22	0.34	0.28	0.34	0.18	0.4	0.24	0.01	0.06	0.2	0.22	0.3	0.39	0.2	0.6	0.08	0.14	0.04	0.05	0.1	0.07	0.07	0.04
AdLOX13	1.14	0.78	1.34	0.61	0.8	0.01	0.05	0.41	0.47	0	0.33	0.17	0.2	0.03	0.11	0.06	0.22	0.11	0.24	0.17	0.28	0.28
AdLOX14	27.94	36.82	46.77	1.13	3.88	0.04	0.03	1.19	12.46	0.01	12.38	0	0.01	1.77	0.02	0.1	0.14	0.12	0.17	0.3	0.17	0
AdLOX15	1.82	2.61	2.31	8.66	8.98	8.35	15.28	1.23	1.69	6.88	11.2	6.75	10.51	8.49	17.11	17.98	3.9	14.48	4.11	1.73	0.73	0.7
AdLOX16	0.09	0.03	0.02	0.01	0.03	0.02	0.01	0	0.05	0	0.02	0.02	0.01	0.01	0.04	0.05	0.01	0.02	0	0.04	0.13	0.15
AdLOX17	0.02	0.07	0.38	0.09	0.28	0.08	0.07	0.16	0.31	0.18	0.3	0.07	0.04	0.12	0.1	0.06	0.12	0.08	0.12	0.23	0.2	0.27
AdLOX18	0.72	0.84	0.98	17.99	10.03	21.08	72.2	0.19	0.53	1.06	36.25	2.42	33.44	29.2	27.53	26.38	0.1	15.29	0.03	0.14	0.05	0.14
AiLOX11	1.16	1.18	2.19	0.29	0.84	0.07	0.14	3.82	6.55	0.04	0.48	0	0.08	0.05	0.04	0.02	0	0.03	0	0	0	0
AiLOX12	62.57	61.15	76.85	2.04	6.86	0.04	0.04	1.56	27.06	0.04	20.66	0	0.06	0.62	0.25	0.38	0.97	0.45	0.95	0.72	0.82	0.07
AiLOX13	2.53	4.63	4.22	17.24	17.16	15.99	33.53	2.77	4.05	13.29	24.82	14.74	22.88	19.39	35.58	36.52	6.73	28.15	6.17	3.24	1.92	1.57
AiLOX14	0.19	0.08	0.05	0.02	0.03	0.06	0.06	0.01	0.12	0.01	0.08	0.05	0.09	0.03	0.11	0.23	0.01	0.32	0	0.17	0.44	0.23
AiLOX15	0.02	0.01	0.15	0.05	0.12	0	0.03	0.05	0.11	0.01	0.07	0.04	0	0.06	0.04	0.04	0.01	0	0.01	0.12	0.27	0.71
AiLOX16	0.17	0.2	0.19	8.55	7.18	15.89	42.45	0.11	0.11	6.54	45.49	3.07	29.2	25.3	13.57	20.7	0.09	11.97	0.1	0.09	0.07	0.25
AiLOX17	0.09	0.15	0.18	0.1	0.25	14.09	14.91	0.58	0.11	0.7	1.23	6.1	8.22	10.4	5.66	11.44	0.41	13.08	0.96	0.58	0.39	0.4
AiLOX18	5.14	8.24	10.43	12.91	14.51	75.04	41.4	10	6.12	12.53	33.72	35.35	42.64	124.11	57.93	102.48	3.52	131.34	7.08	6.43	4.33	5.79
AhLOX23	1.16	1.18	2.19	0.29	0.84	0.07	0.14	3.82	6.55	0.04	0.48	0	0.08	0.05	0.04	0.02	0	0.03	0	0	0	0
AhLOX24	1.16	1.18	2.19	0.29	0.84	0.07	0.14	3.82	6.55	0.04	0.48	0	0.08	0.05	0.04	0.02	0	0.03	0	0	0	0
AhLOX25	27.94	36.82	46.77	1.13	3.88	0.04	0.03	1.19	12.46	0.01	12.38	0	0.01	1.77	0.02	0.1	0.14	0.12	0.17	0.3	0.17	0
AhLOX26	2.53	4.63	4.22	17.24	17.16	15.99	33.53	2.77	4.05	13.29	24.82	14.74	22.88	19.39	35.58	36.52	6.73	28.15	6.17	3.24	1.92	1.57
AhLOX27	1.82	2.61	2.31	8.66	8.98	8.35	15.28	1.23	1.69	6.88	11.2	6.75	10.51	8.49	17.11	17.98	3.9	14.48	4.11	1.73	0.73	0.7
AhLOX28	0.09	0.03	0.02	0.01	0.03	0.02	0.01	0	0.05	0	0.02	0.02	0.01	0.01	0.04	0.05	0.01	0.02	0	0.04	0.13	0.15
AhLOX29	0.19	0.08	0.05	0.02	0.03	0.06	0.06	0.01	0.12	0.01	0.08	0.05	0.09	0.03	0.11	0.23	0.01	0.32	0	0.17	0.44	0.23
AhLOX30	0.02	0.07	0.38	0.09	0.28	0.08	0.07	0.16	0.31	0.18	0.3	0.07	0.04	0.12	0.1	0.06	0.12	0.08	0.12	0.23	0.2	0.27
AhLOX31	0.02	0.07	0.38	0.09	0.28	0.08	0.07	0.16	0.31	0.18	0.3	0.07	0.04	0.12	0.1	0.06	0.12	0.08	0.12	0.23	0.2	0.27
AhLOX32	0.72	0.84	0.98	17.99	10.03	21.08	72.2	0.19	0.53	1.06	36.25	2.42	33.44	29.2	27.53	26.38	0.1	15.29	0.03	0.14	0.05	0.14
AhLOX33	5.14	8.24	10.43	12.91	14.51	75.04	41.4	10	6.12	12.53	33.72	35.35	42.64	124.11	57.93	102.48	3.52	131.34	7.08	6.43	4.33	5.79
AhLOX34	5.14	8.24	10.43	12.91	14.51	75.04	41.4	10	6.12	12.53	33.72	35.35	42.64	124.11	57.93	102.48	3.52	131.34	7.08	6.43	4.33	5.79
AhLOX35	5.14	8.24	10.43	12.91	14.51	75.04	41.4	10	6.12	12.53	33.72	35.35	42.64	124.11	57.93	102.48	3.52	131.34	7.08	6.43	4.33	5.79
AhLOX36	5.14	8.24	10.43	12.91	14.51	75.04	41.4	10	6.12	12.53	33.72	35.35	42.64	124.11	57.93	102.48	3.52	131.34	7.08	6.43	4.33	5.79

## Sheet: Table S7
	CK	Salt		CK	Drought
AdLOX1	0.23	0.253333	1.10145	0.245	0.17	0.693878
AdLOX2	33.59	287.46	8.5579	193.42	208.6	1.07848
AdLOX3	35.93	18.2567	0.508118	0.07	0.115	1.64286
AdLOX4	5.69667	3	0.526624	0.025	0.001	0.04
AdLOX5	8.48333	9.37333	1.10491	5.06	7.55	1.49209
AdLOX6	1.43667	1.03667	0.721578	1.785	3.9	2.18487
AdLOX7	6.36	53.97	8.48585	0.055	0.01	0.181818
AdLOX8	23.13	128.02	5.5348	141.43	81.63	0.577176
AdLOX9	13.61	8.82	0.648053	8.885	3.89	0.437817
AdLOX10	28.27	66.7333	2.36057	13.94	3.04	0.218077
AdLOX11	3.77	54.2867	14.3996	1.005	1.03	1.02488
AdLOX12	0.186667	0.253333	1.35714	0.615	0.515	0.837398
AdLOX13	0.0233333	0.12	5.14286	0.765	1.14	1.4902
AdLOX14	0.0666667	0.246667	3.7	9.435	8.615	0.91309
AdLOX15	7.80333	8.56	1.09697	6.105	4.11	0.673219
AdLOX16	0.001	0.02	20	0.005	0.001	0.2
AdLOX17	0.0533333	0.47	8.8125	0.01	0.04	4
AdLOX18	10.6967	40.8367	3.8177	0.13	0.155	1.19231
AiLOX1	0.5	0.38	0.76	0.895	0.34	0.379888
AiLOX2	63.08	254.103	4.02827	323.715	283.915	0.877052
AiLOX3	15.23	4.59333	0.301598	0.005	0.001	0.2
AiLOX4	23.91	6.14667	0.257075	0.05	0.025	0.5
AiLOX5	0.793333	1.34667	1.69748	0.8	1.605	2.00625
AiLOX6	15.16	68.3067	4.50572	0.05	0.07	1.4
AiLOX7	31.77	203.75	6.41328	209.13	167.625	0.801535
AiLOX8	22.9467	19.3567	0.84355	19.21	7.175	0.373503
AiLOX9	2.93	89.6267	30.5893	1.13	1.24	1.09735
AiLOX10	0.193333	0.223333	1.15517	0.67	0.45	0.671642
AiLOX11	0.00666667	0.223333	33.5	0.51	1.15	2.2549
AiLOX12	0.02	0.16	8	28.42	18.22	0.641098
AiLOX13	9.58	12.8	1.33612	4.05	2.645	0.653086
AiLOX14	0.02	1.47	73.5	0.005	0.08	16
AiLOX15	0.01	0.04	4	0.001	0.001	1
AiLOX16	13.3633	48.5133	3.63033	0.185	0.125	0.675676
AiLOX17	5.1	17.78	3.48627	0.13	0.12	0.923077
AiLOX18	19.56	53.6867	2.74472	5.845	2.65	0.453379
AhLOX1	0.001	0.002	2	0.001	0.001	1
AhLOX2	22.07	18.0033	0.815738	0.895	0.34	0.379888
AhLOX3	33.59	287.46	8.5579	193.42	208.6	1.07848
AhLOX4	63.08	254.103	4.02827	323.715	283.915	0.877052
AhLOX5	35.93	18.2567	0.508118	0.07	0.115	1.64286
AhLOX6	15.23	4.59333	0.301598	0.005	0.001	0.2
AhLOX7	5.69667	3	0.526624	0.025	0.001	0.04
AhLOX8	23.91	6.14667	0.257075	0.05	0.025	0.5
AhLOX9	0.001	0	0	0.001	0	0
AhLOX10	0.793333	1.34667	1.69748	0.8	1.605	2.00625
AhLOX11	0.793333	1.34667	1.69748	0.8	1.605	2.00625
AhLOX12	15.16	68.3067	4.50572	0.05	0.07	1.4
AhLOX13	23.13	128.02	5.5348	141.43	81.63	0.577176
AhLOX14	31.77	203.75	6.41328	209.13	167.625	0.801535
AhLOX15	13.61	8.82	0.648053	8.885	3.89	0.437817
AhLOX16	0.001	0.002	2	0.001	0.001	1
AhLOX17	28.27	66.7333	2.36057	13.94	3.04	0.218077
AhLOX18	28.27	66.7333	2.36057	13.94	3.04	0.218077
AhLOX19	3.77	54.2867	14.3996	1.005	1.03	1.02488
AhLOX20	2.93	89.6267	30.5893	1.13	1.24	1.09735
AhLOX21	0.186667	0.253333	1.35714	0.615	0.515	0.837398
AhLOX22	0.193333	0.223333	1.15517	0.67	0.45	0.671642
AhLOX23	0.003	0.002	0.666667	0.001	0.002	2
AhLOX24	0.001	0.003	3	0.002	0.002	1
AhLOX25	0.0666667	0.246667	3.7	9.435	8.615	0.91309
AhLOX26	9.58	12.8	1.33612	4.05	2.645	0.653086
AhLOX27	7.80333	8.56	1.09697	6.105	4.11	0.673219
AhLOX28	0.001	0.02	20	0.005	0.001	0.2
AhLOX29	0.02	1.47	73.5	0.005	0.08	16
AhLOX30	0.0533333	0.47	8.8125	0.01	0.04	4
AhLOX31	0.0533333	0.47	8.8125	0.01	0.04	4
AhLOX32	10.6967	40.8367	3.8177	0.13	0.155	1.19231
AhLOX33	0.001	0.003	3	0.002	0.003	1.5
AhLOX34	0.001	0.003	3	0.002	0.003	1.5
AhLOX35	19.56	53.6867	2.74472	5.845	2.65	0.453379
AhLOX36	19.56	53.6867	2.74472	5.845	2.65	0.453379

## Sheet: Table S8
Gene name	Primer	Primer
AhLOX8	F	ATTGAGTTAAGTTTGCCACACC
	R	CAACTGCATGAGTGTTTAACCA
AhLOX12	F	GTACGAGAACTCTACGAAGGAG
	R	TCCGAAATATTTCTTTGAGCGC
AhLOX20	F	TAGCAGTAAATGACTCAGGCAA
	R	CTGAGCCGTCTATTTGTAGCTA
AhLOX28	F	CACATAATTAGCCACTTGGACG
	R	TACGAGTTGCATATGCTTTTCG
AhLOX30	F	GAGGAAGGTGATGAGTGATAGG
	R	GCCTAGGATTAGGGTAGTGTTC
actin	F	TTGGAATGGGTCAGAAGGATGC
	R	AGTGGTGCCTCAGTAAGAAGC
VSP	F	CTATCCTTCGCAAGACCCTTC
	R	TTATGTTCAGGCGGTTCTTGTGTG
AdLOX2		TGGGTTGAAGAATACGTAGCTT
		GGTACTGTCCGAAATTAACTGC
AdLOX7		GTACGAGAACTCTACGAAGGAG
		TCCGAAATATTTCTTTGAGCGC
AdLOX11		TAGCAGTAAATGACTCAGGCAA
		CTGAGCCGTCTATTTGTAGCTA
AdLOX17		GAGGAAGGTGATGAGTGATAGG
		GCCTAGGATTAGGGTAGTGTTC
AiLOX9		TAGCAGTAAATGACTCAGGCAA
		CTGAGCCGTCTATTTGTAGCTA
